# Supplementary material for: In Vitro Digestion and Fermentation of Cowpea Pod Extracts and Proteins Loaded in Ca(II)-Alginate Hydrogels
Source: Foods. 2024 Sep 26;13(19):3071. doi: 10.3390/foods13193071 (PMC11475951; doi:10.3390/foods13193071)
Supplement: Supplementary file 1 [file foods-13-03071-s001.zip]

Archive with 1 entries (1 files):
- foods-3218127-supplementary.pdf
